# Supplementary material for: Gold Nanostars Embedded in PDMS Films: A Photothermal Material for Antibacterial Applications
Source: Nanomaterials (Basel). 2021 Nov 30;11(12):3252. doi: 10.3390/nano11123252 (PMC8707359; doi:10.3390/nano11123252)
Supplement: Supplementary file 1 [file nanomaterials-11-03252-s001.zip]

Archive with 1 entries (1 files):
- nanomaterials-1482765-supplementary.pdf
